# Supplementary material for: Ganfule capsule alleviates bile duct ligation-induced liver fibrosis in mice by inhibiting glutamine metabolism
Source: Front Pharmacol. 2022 Oct 7;13:930785. doi: 10.3389/fphar.2022.930785 (PMC9585157; doi:10.3389/fphar.2022.930785)
Supplement: Supplementary file 1 [file Table2.xlsx]

## Sheet: Sheet1
Table S2. Chemical profiles of the formula.
NO.	Compound	Observed RT (min)	type	Response	Formula
1	Psoralidin	1.59096	[M+H]+	1.27999e+08	C20H16O5
2	(R)-mandelic Acid	2.07583	[M+H]+	8.9833e+07	C8H8O3
3	Gallic acid	2.58223	[M+H]+	2.55992e+07	C7H6O5
4	Geranic acid	5.37845	[M+H-H2O]+	1.90521e+07	C10H16O2
5	Vanillic acid	6.12653	[M-H]-	4.95277e+07	C8H8O4
6	Protosappanin B	7.60935	[M-H]-	4.61435e+06	C16H16O6
7	Daphnetin	7.80028	[M-H]-	2.36154e+07	C9H6O4
8	Rutin	8.22482	[M+H]+	5.63465e+06	C27H30O16
9	Isoquercetin	8.45865	[M-H]-	1.49323e+08	C21H20O12
10	Hyperin	8.47972	[M+H]+	1.92586e+08	C21H20O12
11	Quercetin	8.48892	[M+H]+	9.93766e+07	C15H10O7
12	Lonicerin	8.49907	[M-H]-	1.82258e+06	C27H30O15
13	Epicatechin	8.6214	[M+H-H2O]+	3.59095e+07	C15H14O6
14	Astragalin	8.78838	[M-H]-	3.04277e+07	C21H20O11
15	Cynaroside	9.02125	[M-H]-	4.41924e+08	C21H20O11
16	Quercitrin	9.02963	[M+H]+	2.13476e+08	C21H20O11
17	Neohesperidin	9.06158	[M-H]-	1.39548e+06	C28H34O15
18	(2S)-Liquiritigenin	9.20175	[M-H]-	4.5369e+07	C15H12O4
19	Thymol	9.67322	[M+H]+	2.65641e+07	C10H14O
20	Pulegone	9.86742	[M+H-H2O]+	2.45778e+07	C10H16O
21	Syringaldehyde	10.1587	[M]+	2.04775e+07	C9H10O4
22	Jasmonic acid	10.1978	[M+H-H2O]+	2.35979e+07	C12H18O3
23	Traumatic acid	10.1978	[M+H-H2O]+	1.86601e+07	C12H20O4
24	Steviosin	10.7076	[M-H2O-H]-	2.15112e+07	C38H60O18
25	Ferulic acid	11.1848	[M+H]+	1.16759e+08	C10H10O4
26	Paeonol	11.1848	[M+H-H2O]+	2.47115e+07	C9H10O3
27	Atractylodin	11.6151	[M+H]+	5.42106e+07	C13H10O
28	Anabasine	11.9434	[M+H]+	6.2825e+07	C10H14N2
29	Glycyrrhetinic acid	13.2794	[M+H-H2O]+	1.79877e+09	C30H46O4
30	Asiatic acid	13.5699	[M+H]+	4.47547e+07	C30H48O5
31	Daidzin	13.6263	[M-H2O-H]-	1.16712e+07	C21H20O9
32	Diosgenin	13.9879	[M+H-H2O]+	1.93833e+07	C27H42O3

## Sheet: Sheet2
Glycyrrhetinic acid	甘草次酸
Luteolin 7-O-beta-D-glucoside	木犀草素7-O-β-D-葡萄糖苷	木犀草苷
(-)-Epicatechin gallate	（-）-表儿茶素没食子酸酯	(-)-Epicatechin gallate
trans-Cinnamate	肉桂酸
Quercitrin	槲皮素
Catechol	儿茶酚
Hyperin	金丝桃素
Quercetin 3-O-glucoside	槲皮素3-O-葡萄糖苷	异懈皮苷	isoquercetin
Psoralidin	补骨脂素
Ferulic acid	阿魏酸
Quercetin	槲皮素
(R)-mandelic Acid	（R） -扁桃酸	D-(-)-Mandelic acid
Anabasine	茴香碱
Atractylodin	苍术素
Vanillic acid	香草醛酸
Vanillylmandelic acid	香草基扁桃酸
Digitogenin	洋地黄甙元
(2S)-Liquiritigenin	（2S）-甘草素
Asiatic acid	亚洲酸
Terpinolene	松油烯
Epicatechin	表儿茶素
Astragalin	黄芪甲素
Thymol	百里酚
Gallic acid	没食子酸
Paeonol	丹皮酚
Pulegone	普利根
Daphnetin	瑞香素
Jasmonic acid	茉莉酸
Steviosin	甜菊素
Shikimic acid	莽草酸
Syringaldehyde	丁香醛
Diosgenin	薯蓣皂苷元
Geranic acid	香叶酸
Traumatic acid	外伤性酸
Safrole	黄樟素
Daidzin	大豆苷
Rutin	芦丁
Luteolin	木犀草素
Lonicerin	忍冬素
Neohesperidin	新橙皮苷
Protosappanin B	原苏木素B
